# Supplementary material for: COVID-19 Vaccine Intention among Rural Residents in Mexico: Validation of a Questionnaire
Source: Vaccines (Basel). 2021 Aug 26;9(9):952. doi: 10.3390/vaccines9090952 (PMC8473309; doi:10.3390/vaccines9090952)
Supplement: Supplementary file 1 [file vaccines-09-00952-s001.zip]

Archive with 8 entries (6 files):
- vaccines-1317745-supplementary/
- vaccines-1317745-supplementary/Documents_S1-S2.pdf
- vaccines-1317745-supplementary/Document_S5.pdf
- vaccines-1317745-supplementary/Spreadsheets_S3-S4.xlsx
- vaccines-1317745-supplementary/__MACOSX/
- vaccines-1317745-supplementary/__MACOSX/._Documents_S1-S2.docx
- vaccines-1317745-supplementary/__MACOSX/._Document_S5.docx
- vaccines-1317745-supplementary/__MACOSX/._Spreadsheets_S3-S4.xlsx
