# Supplementary material for: COVID-19 Vaccine Intention among Rural Residents in Mexico: Validation of a Questionnaire
Source: Vaccines (Basel). 2021 Aug 26;9(9):952. doi: 10.3390/vaccines9090952 (PMC8473309; doi:10.3390/vaccines9090952)
Supplement: Supplementary file 1 [file vaccines-09-00952-s001.zip › vaccines-1317745-supplementary/Spreadsheets_S3-S4.xlsx]

## Sheet: S3 - TestNr1
ID	SEX	AGE	TEST_NUMBER	ITEM 1	ITEM 2	ITEM 3	ITEM 4	ITEM 5	ITEM 6	ITEM 7	ITEM 8	ITEM 9	ITEM 10*	ITEM 11*	ITEM 12*	ITEM 13	ITEM 14	ITEM 15	ITEM 16	ITEM 17	ITEM 18	ITEM 19	ITEM 20*	ITEM 21*	ITEM 22*	ITEM 23	ITEM 24	ITEM 25	ITEM 26	ITEM 27	ITEM 28	ITEM 29	ITEM 30	ITEM 31	ITEM 32	ITEM 33	ITEM 34	ITEM 35	ITEM 36	ITEM 37	ITEM 38	ITEM 39	ITEM 40	ITEM 41
1	Female	19	1	2	4	2	4	5	4	5	5	5	4	3	3	4	4	2	5	4	4	4	4	4	4	4	5	4	4	4	4	2	2	2	2	2	2	2	2	2	3	2	4	2
2	Female	56	1	4	5	5	5	5	5	5	5	4	4	4	2	4	3	4	4	4	4	4	3	5	4	4	4	4	5	5	4	1	1	1	3	2	2	1	4	1	2	2	2	2
3	Female	29	1	4	5	2	4	5	3	5	5	5	5	4	3	4	5	5	4	4	4	5	5	4	4	3	5	5	5	5	5	2	2	2	2	1	1	1	4	2	5	3	1	3
4	Male	49	1	4	5	3	5	4	5	5	5	5	1	5	1	4	3	3	4	5	3	3	4	3	3	3	4	4	5	4	4	3	2	3	3	3	3	3	2	4	3	1	4	4
5	Female	38	1	4	4	4	4	4	5	4	5	5	4	4	4	2	3	4	5	1	4	4	4	4	4	4	4	3	5	5	4	2	2	2	2	2	2	2	4	2	2	2	2	2
6	Male	25	1	5	3	2	5	3	5	5	5	5	4	4	4	5	5	4	4	4	4	5	4	4	4	3	4	4	4	4	4	3	2	2	2	2	2	1	2	4	4	4	2	2
7	Female	32	1	5	5	5	5	4	5	4	4	5	1	3	4	5	4	2	5	5	5	4	5	4	4	5	5	5	4	5	5	1	2	2	2	2	2	2	2	4	4	1	2	2
8	Female	26	1	5	5	5	5	5	5	5	5	5	5	3	1	5	3	5	5	5	5	5	5	5	5	5	5	5	5	4	5	1	1	1	1	1	1	1	1	1	1	1	1	1
9	Female	56	1	5	5	5	5	5	2	5	5	5	5	3	1	5	5	3	4	5	3	5	4	4	5	4	5	5	5	5	5	1	1	1	1	1	1	1	1	2	2	2	5	4
10	Female	51	1	5	5	5	5	5	5	5	5	5	4	2	2	4	4	3	4	5	4	4	5	3	4	4	5	4	5	4	5	2	2	2	2	2	2	2	2	2	2	2	4	3
11	Female	45	1	5	4	4	4	4	4	4	4	5	4	4	2	4	4	3	4	4	3	4	4	4	4	4	4	4	4	4	4	3	1	2	2	2	1	2	2	3	4	2	2	2
12	Female	21	1	5	4	4	5	4	4	5	4	5	2	5	4	4	4	4	5	5	4	4	4	4	4	4	4	4	4	5	5	2	2	2	2	2	2	2	2	2	4	2	4	2
13	Female	53	1	5	4	4	4	5	5	5	4	5	2	3	2	4	5	5	5	5	5	4	4	5	4	4	4	5	4	5	5	2	2	1	2	1	1	1	2	4	4	3	4	4
14	Female	36	1	3	3	3	4	4	5	5	5	5	3	3	3	4	3	3	4	5	5	4	4	4	3	3	4	4	4	4	4	2	2	3	3	3	3	2	2	4	4	2	4	2
15	Female	18	1	4	5	5	5	4	5	5	5	5	2	2	2	4	4	3	4	4	4	3	3	2	2	3	3	4	4	4	3	3	3	3	4	3	4	3	4	3	3	3	4	5
16	Female	20	1	4	3	3	4	4	4	4	5	5	4	5	3	4	4	4	5	4	4	4	4	4	4	4	4	4	4	4	5	1	1	1	2	2	2	2	3	2	2	2	2	2
17	Female	49	1	5	4	5	4	4	5	5	5	5	5	2	1	4	5	5	5	5	5	4	5	4	4	4	4	4	4	4	5	2	2	2	2	2	2	1	2	1	2	1	1	1
18	Male	25	1	4	4	4	5	5	5	4	5	5	5	4	4	5	4	5	4	5	5	5	4	2	3	5	5	5	5	5	5	2	2	1	2	1	1	1	4	1	1	1	1	2
19	Female	33	1	4	4	3	5	4	4	5	5	5	5	5	4	4	4	4	4	4	4	4	5	5	5	4	4	4	4	4	4	1	1	1	1	1	1	1	4	1	1	1	3	1
20	Female	44	1	5	5	4	4	4	5	5	5	4	3	4	2	5	5	4	5	5	5	5	5	5	5	5	5	2	5	5	5	1	1	1	1	1	1	1	4	1	1	1	1	1
21	Female	44	1	5	4	3	4	4	4	5	5	5	4	3	3	4	4	4	5	4	4	4	5	5	4	4	4	4	4	5	4	1	2	2	2	2	2	2	2	2	2	2	2	3
22	Female	33	1	2	5	2	4	5	5	5	5	5	4	2	2	5	4	3	3	5	4	4	4	4	4	3	3	3	3	3	3	4	2	2	3	3	5	3	2	5	5	5	2	2
23	Male	53	1	3	4	2	2	3	3	4	4	4	4	3	4	4	3	4	4	4	4	4	4	4	4	4	4	4	4	4	4	2	2	2	2	2	2	2	3	2	2	2	2	2
24	Male	57	1	4	4	4	5	5	5	5	5	5	1	3	2	4	2	4	4	4	4	5	4	4	4	4	4	4	5	5	4	2	2	2	2	1	2	1	2	2	2	2	2	2
25	Female	43	1	4	4	4	4	4	4	4	5	5	4	4	4	4	3	4	4	4	4	4	4	3	3	4	4	4	3	3	4	2	2	2	2	2	2	2	2	2	2	2	2	2
26	Female	37	1	4	4	5	5	4	4	5	5	4	3	3	2	4	5	4	5	5	4	5	5	4	4	4	5	4	5	5	4	1	2	2	2	2	2	2	2	1	4	5	4	4
27	Female	32	1	4	4	4	4	5	5	5	5	5	5	3	3	4	4	5	5	5	5	4	4	4	3	4	4	5	5	5	5	2	2	2	2	2	2	2	2	4	4	2	4	2
28	Female	39	1	5	5	4	5	4	4	3	4	4	4	3	3	5	5	4	5	4	4	4	3	3	4	5	5	5	4	4	5	3	2	3	3	2	4	3	5	4	4	5	4	2
29	Female	27	1	4	4	3	4	4	5	5	4	5	2	4	3	4	4	4	4	4	3	4	4	3	3	4	4	4	4	4	4	2	2	2	2	2	4	2	4	2	3	2	3	2
30	Male	18	1	3	3	4	5	4	5	5	5	5	3	2	5	5	3	5	5	5	5	5	5	5	5	4	5	5	5	5	5	1	1	1	1	1	1	1	3	1	1	1	1	3
31	Female	29	1	4	3	3	4	4	4	4	4	5	5	4	4	3	1	5	4	4	4	5	4	3	3	4	4	5	4	4	4	2	3	2	2	2	3	2	4	4	3	3	4	4
32	Female	47	1	4	4	4	4	4	5	4	4	4	2	4	2	4	4	4	4	4	4	4	4	4	2	4	4	4	4	4	4	2	2	2	2	2	2	2	4	4	4	4	2	2
33	Male	19	1	4	4	5	4	5	4	5	5	5	4	3	3	5	4	5	5	5	5	5	4	4	4	4	4	4	5	5	5	2	2	1	1	1	2	1	2	1	2	2	2	2
34	Male	21	1	5	5	5	5	5	5	5	5	5	5	3	3	5	5	4	5	5	5	5	5	5	5	4	5	5	5	5	5	1	1	1	1	2	2	1	2	3	3	3	2	1
35	Female	41	1	4	4	2	5	5	5	5	5	5	5	4	4	5	3	5	5	5	4	5	5	4	4	5	5	5	5	5	5	1	1	1	1	1	1	1	1	1	1	1	1	1
36	Female	18	1	4	5	5	4	3	5	5	5	5	5	2	1	5	5	4	5	4	4	5	5	5	5	4	5	5	4	5	4	1	2	2	1	1	2	2	2	4	4	3	3	4
37	Male	21	1	4	5	4	5	4	5	4	5	5	3	3	3	4	4	4	5	4	3	4	4	4	4	3	4	4	5	4	4	2	2	2	3	2	1	3	4	1	1	2	2	3
38	Male	44	1	4	2	3	5	3	4	4	4	4	3	4	4	4	2	3	4	4	3	4	4	4	4	4	4	4	4	4	4	2	2	2	2	2	4	2	2	1	1	1	4	2
39	Male	54	1	5	5	1	5	5	5	5	5	5	5	3	2	5	5	5	5	5	5	5	5	5	5	5	5	5	5	5	5	1	1	1	1	1	1	1	1	1	4	4	4	4
40	Male	23	1	5	4	2	4	5	4	5	5	5	5	5	2	5	4	5	5	5	5	5	5	5	2	5	4	4	5	4	5	1	1	1	1	1	1	1	2	2	2	2	2	4

## Sheet: S3 - TestNr2
ID	SEX	AGE	TEST_NUMBER	ITEM 1	ITEM 2	ITEM 3	ITEM 4	ITEM 5	ITEM 6	ITEM 7	ITEM 8	ITEM 9	ITEM 10*	ITEM 11*	ITEM 12*	ITEM 13	ITEM 14	ITEM 15	ITEM 16	ITEM 17	ITEM 18	ITEM 19	ITEM 20*	ITEM 21*	ITEM 22*	ITEM 23	ITEM 24	ITEM 25	ITEM 26	ITEM 27	ITEM 28	ITEM 29	ITEM 30	ITEM 31	ITEM 32	ITEM 33	ITEM 34	ITEM 35	ITEM 36	ITEM 37	ITEM 38	ITEM 39	ITEM 40	ITEM 41
1	Female	19	2	4	5	3	4	5	5	5	5	5	4	3	3	4	4	2	4	4	4	4	4	4	4	4	4	4	4	4	4	2	2	2	2	2	2	2	2	3	3	2	4	2
2	Female	56	2	5	5	5	4	5	5	5	5	4	4	2	2	4	3	4	4	4	4	4	4	4	4	4	4	2	5	4	4	2	2	2	2	2	2	1	2	2	2	2	2	2
3	Female	29	2	2	2	4	5	5	3	5	5	5	5	4	3	4	4	4	5	4	4	5	5	5	4	4	4	4	5	5	5	2	2	2	2	1	3	2	2	2	4	2	2	2
4	Male	49	2	4	5	3	5	4	5	5	5	5	4	5	1	4	3	3	4	4	3	4	3	3	3	4	4	4	4	4	4	3	2	2	3	3	4	3	3	4	4	1	3	3
5	Female	38	2	4	4	4	4	4	5	5	5	5	4	4	4	3	3	4	4	2	4	4	4	4	4	4	4	4	4	4	4	2	2	2	2	2	2	2	2	2	2	2	2	2
6	Male	25	2	4	4	3	4	4	5	4	5	5	4	2	4	5	5	4	4	4	4	4	4	4	4	4	4	5	5	5	4	2	2	2	2	2	2	2	2	4	3	4	2	2
7	Female	32	2	5	4	4	5	5	5	4	3	4	4	3	3	4	4	5	5	5	4	4	5	4	4	5	5	5	5	5	5	3	2	2	3	2	2	2	2	4	3	2	2	2
8	Female	26	2	5	5	5	5	5	5	5	5	5	4	3	2	5	3	5	5	5	5	5	5	5	5	5	5	5	5	5	5	1	1	1	1	1	1	1	1	1	1	1	1	1
9	Female	56	2	2	4	4	5	5	2	5	5	5	2	4	3	5	5	4	4	5	2	5	2	4	4	4	5	5	5	5	5	2	2	2	2	2	2	2	2	5	5	5	5	4
10	Female	51	2	5	5	5	5	5	5	5	5	5	4	2	1	5	4	4	4	4	4	5	5	3	3	3	4	3	4	4	4	3	2	3	2	2	2	2	2	2	2	2	4	2
11	Female	45	2	5	4	5	5	4	4	5	5	5	4	4	2	5	4	3	4	3	3	4	4	4	4	4	4	4	4	4	4	3	1	2	2	2	1	2	2	3	4	2	2	2
12	Female	21	2	5	5	3	5	4	4	5	5	5	2	4	3	4	5	5	5	5	5	5	4	4	4	4	4	4	5	5	5	2	2	2	2	2	2	2	2	1	3	2	4	2
13	Female	53	2	5	4	4	4	5	4	5	5	5	2	3	2	5	5	5	4	5	4	5	3	3	3	4	5	5	5	5	5	3	3	2	1	2	2	1	4	4	4	4	4	4
14	Female	36	2	3	2	2	4	4	5	5	5	5	3	3	3	4	3	3	4	5	5	4	4	4	3	3	4	4	4	4	4	2	2	3	3	3	3	2	2	4	4	2	4	2
15	Female	18	2	4	5	5	5	4	5	5	5	5	2	3	2	4	4	3	4	3	3	3	3	2	2	3	3	3	3	3	3	3	4	3	4	3	4	3	4	2	3	3	4	5
16	Female	20	2	5	4	3	4	4	4	5	5	5	5	5	3	5	5	5	5	5	5	5	5	4	4	5	5	5	4	4	5	1	1	1	1	1	1	1	3	1	1	1	1	1
17	Female	49	2	5	4	5	4	5	5	5	5	5	5	4	2	5	4	4	5	4	5	4	5	5	5	4	4	4	5	4	5	2	2	2	1	1	2	2	2	1	1	1	1	1
18	Male	25	2	5	5	3	5	5	5	5	5	5	4	4	4	5	4	4	5	2	4	5	4	4	4	5	5	5	5	5	5	2	2	2	1	1	1	2	1	1	1	1	1	1
19	Female	33	2	5	4	3	4	4	4	5	5	4	4	5	4	4	4	5	4	5	4	4	5	5	5	4	4	4	5	4	5	1	1	1	1	1	1	1	3	1	1	1	1	1
20	Female	44	2	5	4	4	4	4	5	5	5	5	4	3	2	5	5	4	5	5	5	5	5	5	5	5	4	4	5	5	5	2	2	2	2	2	2	1	4	2	2	2	2	2
21	Female	44	2	3	3	3	4	4	4	5	5	5	4	3	3	4	4	5	4	4	4	4	4	4	4	4	5	4	4	4	4	2	2	2	2	2	2	2	4	2	2	2	2	2
22	Female	33	2	5	5	2	5	4	5	5	5	5	4	3	3	5	3	4	4	4	4	3	4	4	4	3	3	3	3	3	3	3	2	2	3	3	4	3	4	5	5	5	3	2
23	Male	53	2	3	4	1	2	3	3	5	5	5	5	3	4	4	3	4	4	4	4	4	5	5	4	5	5	5	5	4	5	2	2	2	1	1	1	1	3	2	2	2	2	2
24	Male	57	2	5	5	5	5	5	5	5	5	5	1	3	1	5	1	5	5	5	5	5	4	4	4	5	5	5	5	5	5	2	2	2	2	1	2	1	2	2	2	2	2	2
25	Female	43	2	4	4	5	4	4	4	4	4	4	4	5	4	4	4	4	4	4	4	4	4	4	4	4	4	4	3	4	4	2	2	2	2	2	2	2	2	2	2	2	2	2
26	Female	37	2	4	4	4	5	5	5	4	4	5	2	2	2	5	4	4	4	4	4	4	5	4	3	4	5	4	4	5	4	1	2	1	2	1	2	1	2	2	4	2	2	2
27	Female	32	2	4	4	2	4	4	5	5	4	5	4	3	2	4	4	4	4	4	4	4	4	3	3	4	4	4	4	4	4	2	2	2	2	2	2	2	2	4	3	2	4	2
28	Female	39	2	4	5	4	5	4	3	4	4	4	4	3	2	5	5	4	5	4	4	5	4	4	4	4	5	5	5	5	5	3	2	1	1	2	3	2	2	3	3	2	2	4
29	Female	27	2	4	4	4	4	4	4	4	4	4	4	4	3	4	4	4	4	4	3	4	4	3	2	4	4	4	4	4	4	3	3	2	2	2	2	2	4	3	2	2	2	2
30	Male	18	2	4	3	4	5	4	4	5	5	5	3	2	5	4	3	5	5	5	5	5	5	5	5	5	5	5	5	5	5	1	1	1	1	1	1	1	3	1	1	1	1	3
31	Female	29	2	4	3	2	4	5	4	5	5	5	5	4	4	4	1	5	4	4	4	5	5	3	3	4	4	5	5	4	4	2	2	2	2	2	3	2	4	4	3	3	4	4
32	Female	47	2	3	4	4	4	4	4	4	4	4	2	2	2	4	4	4	4	4	4	4	4	4	4	4	4	4	4	4	4	2	2	2	2	2	2	2	4	4	4	4	2	2
33	Male	19	2	5	5	5	5	5	5	5	5	5	5	3	3	5	4	5	5	5	5	5	5	5	5	5	5	5	5	5	5	1	1	1	1	1	1	1	2	1	1	1	2	2
34	Male	21	2	5	5	5	5	5	5	5	5	5	5	3	3	5	5	4	5	5	5	5	5	5	5	4	5	5	5	5	5	1	1	1	1	1	1	1	2	3	3	3	2	1
35	Female	41	2	3	4	2	5	5	5	5	5	5	5	4	4	5	3	5	5	5	5	5	5	4	4	5	5	5	5	5	5	1	1	1	1	1	1	1	1	1	1	1	1	1
36	Female	18	2	5	5	5	5	3	5	5	5	5	5	2	1	5	5	4	5	4	5	5	5	5	5	5	5	5	5	5	5	1	1	1	1	1	2	2	2	4	5	2	2	4
37	Male	21	2	5	5	3	5	5	5	4	5	5	3	3	3	4	4	4	5	4	3	5	4	4	4	3	4	4	5	4	4	2	2	3	2	2	1	3	4	1	1	1	1	3
38	Male	44	2	3	2	2	3	3	5	5	5	4	2	3	3	4	2	4	4	4	3	4	4	4	4	4	4	4	4	4	5	2	2	2	2	2	3	3	3	1	1	1	5	1
39	Male	54	2	5	5	1	5	5	5	5	5	5	5	3	1	5	5	5	5	5	5	5	5	5	5	5	5	5	5	5	5	1	1	1	1	1	1	1	1	1	4	4	4	4
40	Male	23	2	5	3	2	5	5	4	5	5	5	5	5	2	5	4	5	5	5	5	5	5	5	3	4	4	5	5	4	5	1	1	1	1	1	1	1	2	2	1	1	2	3

## Sheet: S4
	S4: Spearman's rho individual values for each item
	Item	Section	Spearman's rho
	1	1	0.3327
	2	1	0.5899
	3	1	0.7858
	4	1	0.5018
	5	1	0.7261
	6	1	0.6618
	7	1	0.3766
	8	1	0.3525
	9	1	0.4277
	10	1	0.6641
	11	2	0.597
	12	2	0.8413
	13	2	0.609
	14	2	0.8598
	15	3	0.5623
	16	3	0.5601
	17	3	0.5132
	18	3	0.6974
	19	3	0.6408
	20	3	0.7309
	21	3	0.6279
	22	3	0.7569
	23	4	0.63
	24	4	0.5639
	25	4	0.6127
	26	4	0.3712
	27	4	0.6716
	28	4	0.7057
	29	5	0.6965
	30	5	0.6899
	31	5	0.545
	32	5	0.6236
	33	5	0.7005
	34	5	0.6904
	35	5	0.693
	36	5	0.4838
	37	6	0.8569
	38	6	0.8423
	39	6	0.7326
	40	6	0.796
	41	6	0.8022
